# Supplementary material for: Molecular Dynamics and Nuclear Magnetic Resonance Studies of Supercritical CO2 Sorption in Poly(Methyl Methacrylate)
Source: Polymers (Basel). 2022 Dec 6;14(23):5332. doi: 10.3390/polym14235332 (PMC9737377; doi:10.3390/polym14235332)
Supplement: Supplementary file 1 [file polymers-14-05332-s001.zip]

Archive with 1 entries (1 files):
- polymers-2056818-supplementary.pdf
